# Supplementary material for: Evaluation of Multiple RNA Extraction Protocols for Chikungunya Virus Screening in Aedes aegypti Mosquitoes
Source: Int J Mol Sci. 2024 Jun 18;25(12):6700. doi: 10.3390/ijms25126700 (PMC11204034; doi:10.3390/ijms25126700)
Supplement: Supplementary file 1 [file ijms-25-06700-s001.zip]

Archive with 1 entries (1 files):
- ijms-3033290-supplementary.xlsx
