# Supplementary material for: Evaluation of Multiple RNA Extraction Protocols for Chikungunya Virus Screening in Aedes aegypti Mosquitoes
Source: Int J Mol Sci. 2024 Jun 18;25(12):6700. doi: 10.3390/ijms25126700 (PMC11204034; doi:10.3390/ijms25126700)
Supplement: Supplementary file 1 [file ijms-25-06700-s001.zip › ijms-3033290-supplementary.xlsx]

## Sheet: Planilha1
	Table S1: RT-qPCR results of the tested pools.
	IDENTIFICATION	MOSQUITOES PER POOL	ARTIFICIAL INFECTED	QIAamp Viral	Maxwell	Purelink with Trizol	Purelink
	NC 1	1	No	No Ct	No Ct	No Ct	No Ct
	NC 5	5	No	No Ct	No Ct	No Ct	No Ct
	NC 10	10	No	No Ct	No Ct	No Ct	No Ct
	NC 20	20	No	No Ct	No Ct	No Ct	No Ct
	NC 30	30	No	No Ct	No Ct	No Ct	No Ct
	NC 40	40	No	No Ct	No Ct	No Ct	No Ct
	1 A POOL	1	Yes	22.19	24.61	22.39	20.2
	1 B POOL	1	Yes	25.08	30.82	27.58	No Ct
	1 C POOL	1	Yes	27.83	No Ct	19.57	18.99
	5 A POOL	5	Yes	19.92	No Ct	25.81	18.45
	5 B POOL	5	Yes	19.27	No Ct	25.42	21.6
	5 C POOL	5	Yes	17.22	No Ct	27.01	19.13
	10 A POOL	10	Yes	22.31	22.18	22.49	16.07
	10 B POOL	10	Yes	22.39	No Ct	21.54	18.51
	10 C POOL	10	Yes	23.07	No Ct	21.24	18.69
	20 A POOL	20	Yes	22.07	No Ct	18.98	21.15
	20 B POOL	20	Yes	18.79	No Ct	27	21.62
	20 C POOL	20	Yes	18.11	25.69	23.63	21.84
	30 A POOL	30	Yes	19.45	No Ct	23.82	No Ct
	30 B POOL	30	Yes	16.31	19.14	18.01	No Ct
	30 C POOL	30	Yes	15.84	21.54	18.99	19.6
	40 A POOL	40	Yes	15.91	22.07	20.49	No Ct
	40 B POOL	40	Yes	16.98	17.28	17.76	18.81
	40 C POOL	40	Yes	17.2	No Ct	19.68	No Ct
	Footer: NC=negative control; Ct=cycle threshold
